# Supplementary material for: Antioxidant and Antifungal Properties of Cinnamon, Cloves, Melia azedarach L. and Ocimum gratissimum L. Extracts against Fusarium oxysporum Isolated from Infected Vegetables in Mauritius
Source: Pathogens. 2024 May 22;13(6):436. doi: 10.3390/pathogens13060436 (PMC11206713; doi:10.3390/pathogens13060436)
Supplement: Supplementary file 1 [file pathogens-13-00436-s001.zip]

Archive with 1 entries (1 files):
- pathogens-2974466-supplementary.pdf
